# Supplementary material for: The genome of the forest insect pest Pissodes strobi reveals genome expansion and evidence of a Wolbachia endosymbiont
Source: G3 (Bethesda). 2022 Feb 16;12(4):jkac038. doi: 10.1093/g3journal/jkac038 (PMC8982425; doi:10.1093/g3journal/jkac038)
Supplement: jkac038_Table_S1 [file jkac038_table_s1.xls]

## Sheet: Sheet1
GenBank Accession	Organism
GCF_000008025.1	Wolbachia endosymbiont of Drosophila melanogaster (a-proteobacteria)
GCF_000022285.1	Wolbachia sp. wRi (a-proteobacteria)
GCF_000073005.1	Wolbachia endosymbiont of Culex quinquefasciatus Pel (a-proteobacteria)
GCF_000156735.1	Wolbachia endosymbiont of Culex quinquefasciatus JHB (a-proteobacteria)
GCF_000167475.1	Wolbachia endosymbiont of Drosophila ananassae (a-proteobacteria)
GCF_000174095.1	Wolbachia endosymbiont of Muscidifurax uniraptor (a-proteobacteria)
GCF_000204545.1	Wolbachia endosymbiont wVitB of Nasonia vitripennis (a-proteobacteria)
GCF_000208785.1	Wolbachia endosymbiont of Culex pipiens molestus (a-proteobacteria)
GCF_000331595.1	Wolbachia endosymbiont of Diaphorina citri (a-proteobacteria)
GCF_000333795.1	Wolbachia endosymbiont str. valsugana of Drosophila suzukii (a-proteobacteria)
GCF_000376585.1	Wolbachia endosymbiont of Drosophila simulans wNo (a-proteobacteria)
GCF_000376605.1	Wolbachia endosymbiont of Drosophila simulans wHa (a-proteobacteria)
GCF_000689175.1	Wolbachia endosymbiont of Glossina morsitans morsitans (a-proteobacteria)
GCF_000723225.2	Wolbachia endosymbiont wPip_Mol of Culex molestus (a-proteobacteria)
GCF_000742435.1	Wolbachia pipientis (a-proteobacteria)
GCF_000829315.1	Wolbachia endosymbiont of Cimex lectularius (a-proteobacteria)
GCF_000953315.1	Wolbachia endosymbiont of Drosophila simulans wAu (a-proteobacteria)
GCF_001266585.1	Wolbachia endosymbiont of Operophtera brumata (a-proteobacteria)
GCF_001439985.1	Wolbachia endosymbiont of Trichogramma pretiosum (a-proteobacteria)
GCF_001637495.1	Wolbachia endosymbiont of Laodelphax striatellus (a-proteobacteria)
GCF_001648015.1	Wolbachia endosymbiont of Dactylopius coccus (a-proteobacteria)
GCF_001648025.1	Wolbachia endosymbiont of Dactylopius coccus (a-proteobacteria)
GCF_001675695.1	Wolbachia endosymbiont of Nomada flava (a-proteobacteria)
GCF_001675715.1	Wolbachia endosymbiont of Nomada leucophthalma (a-proteobacteria)
GCF_001675775.1	Wolbachia endosymbiont of Nomada panzeri (a-proteobacteria)
GCF_001675785.1	Wolbachia endosymbiont of Nomada ferruginata (a-proteobacteria)
GCF_001758565.1	Wolbachia endosymbiont of Drosophila incompta (a-proteobacteria)
GCF_001983615.1	Wolbachia pipientis wVitA (a-proteobacteria)
GCF_001983635.1	Wolbachia pipientis wUni (a-proteobacteria)
GCF_002300525.1	Wolbachia endosymbiont of Drosophila subpulchrella (a-proteobacteria)
GCF_002318985.1	Wolbachia pipientis wAus (a-proteobacteria)
GCF_002374845.2	Wolbachia pipientis (a-proteobacteria)
GCF_002379145.2	Wolbachia pipientis (a-proteobacteria)
GCF_002907405.1	Wolbachia sp. wRi (a-proteobacteria)
GCF_002907445.1	Wolbachia sp. wMel_AMD (a-proteobacteria)
GCF_002907525.1	Wolbachia sp. wMel_KL (a-proteobacteria)
GCF_003671365.1	Wolbachia endosymbiont of Drosophila ananassae (a-proteobacteria)
GCF_003671375.1	Wolbachia endosymbiont of Drosophila ananassae (a-proteobacteria)
GCF_003671405.1	Wolbachia endosymbiont of Drosophila ananassae (a-proteobacteria)
GCF_003999585.1	Wolbachia endosymbiont of Bemisia tabaci (a-proteobacteria)
GCF_004171285.1	Wolbachia pipientis wAlbB (a-proteobacteria)
GCF_004685025.1	Wolbachia endosymbiont of Drosophila mauritiana (a-proteobacteria)
GCF_004795415.1	Wolbachia endosymbiont of Aedes albopictus (a-proteobacteria)
GCF_004795955.1	Wolbachia endosymbiont of Drosophila mauritiana (a-proteobacteria)
GCF_004795975.1	Wolbachia endosymbiont of Drosophila mauritiana (a-proteobacteria)
GCF_005862095.1	Wolbachia endosymbiont of Drosophila santomea (a-proteobacteria)
GCF_005862115.1	Wolbachia endosymbiont of Drosophila yakuba (a-proteobacteria)
GCF_005862135.1	Wolbachia endosymbiont of Drosophila teissieri (a-proteobacteria)
GCF_006334525.1	Wolbachia endosymbiont of Leptopilina clavipes (a-proteobacteria)
GCF_006542295.1	Wolbachia endosymbiont of Carposina sasakii (a-proteobacteria)
GCF_007115015.1	Wolbachia endosymbiont of Laodelphax striatellus (a-proteobacteria)
GCF_007115045.1	Wolbachia endosymbiont of Nilaparvata lugens (a-proteobacteria)
GCF_007971685.1	Wolbachia pipientis (a-proteobacteria)
GCF_007972595.1	Wolbachia pipientis (a-proteobacteria)
GCF_007972745.1	Wolbachia pipientis (a-proteobacteria)
GCF_008033215.1	Wolbachia endosymbiont of Drosophila ananassae (a-proteobacteria)
GCF_008245065.1	Wolbachia endosymbiont of Chrysomya megacephala (a-proteobacteria)
GCF_009012935.1	Wolbachia endosymbiont of Nasonia oneida (a-proteobacteria)
GCF_009732755.1	Wolbachia pipientis (a-proteobacteria)
GCF_900097055.1	Wolbachia endosymbiont of Bemisia tabaci (a-proteobacteria)
