# Supplementary material for: The genome of the forest insect pest Pissodes strobi reveals genome expansion and evidence of a Wolbachia endosymbiont
Source: G3 (Bethesda). 2022 Feb 16;12(4):jkac038. doi: 10.1093/g3journal/jkac038 (PMC8982425; doi:10.1093/g3journal/jkac038)
Supplement: jkac038_Table_S7 [file jkac038_table_s7.xls]

## Sheet: Sheet1
Supergroup	Wolbachia Strain	Host species	Insect Order	Ref id	Recent comparison
A	wMel	D. melanogaster	Diptera	NC_002978	Lefoulon et al., 2020
A	wCau	C. sasakii	Lepidoptera	NZ_CP041215	Lefoulon et al., 2020
A	wNfla	N. flava	Hymenoptera	LYUW00000000	Lefoulon et al., 2020
A	wHa	D. simulans	Diptera	NC_021089	Driscoll et al., 2020
A	wAna	D. ananassae	Diptera	NZ_CP042904	Driscoll et al., 2020
A	wRi	D. simulans	Diptera	NC_012416	Driscoll et al., 2020
A	wAu	D. simulans	Diptera	NZ_LK055284	Driscoll et al., 2020
A	wMel-I23	D. melanogaster	Diptera	NZ_CP042444	Driscoll et al., 2020
A	wMel-N25	D. melanogaster	Diptera	NZ_CP042446	Driscoll et al., 2020
A	wMel-ZH26	D. melanogaster	Diptera	NZ_CP042445	Driscoll et al., 2020
A	wIrr	H .irritans	Diptera	NZ_CP037426	Driscoll et al., 2020
B	wPip	C. quinquefasciatus	Diptera	NC_010981	Lefoulon et al., 2020
B	wTpre	T. pretiosum	Hymenoptera	NZ_CM003641	Lefoulon et al., 2020
B	wLug	N. lugens	Hemiptera	MUIY01	Lefoulon et al., 2020
B	wStri	L. striatellus	Hemiptera	MUIX01	Lefoulon et al., 2020
B	wVulC	A. vulgare	Other - Crustacea	ALWU00000000	Lefoulon et al., 2020
B	wMau-1	D .mauritiana	Diptera	NZ_CP034334	Driscoll et al., 2020
B	wMau-2	D .mauritiana	Diptera	NZ_CP034335	Driscoll et al., 2020
B	wNo	D. simulans	Diptera	NC_021084	Driscoll et al., 2020
B	wAlbB-1	A. albopictus	Diptera	NZ_CP031221	Driscoll et al., 2020
B	wAlbB-2	A. albopictus	Diptera	NZ_CP041923	Driscoll et al., 2020
B	wMeg	C. megacephala	Diptera	NZ_CP021120	Driscoll et al., 2020
L	wPpe	P. penetrans	Nematoda	ASM175266v1	Lefoulon et al., 2020
F	wCle	C. lectularius	Hemiptera	NZ_AP013028	Lefoulon et al., 2020
E	wFol	F. candida	Other - Enthognata	NZ_ CP015510	Lefoulon et al., 2020
D	wBm1-1	B. malayi	Other - Nematoda	NC_006833	Lefoulon et al., 2020
D	wBm1-2	B. malayi	Other - Nematoda	NZ_CP034333	Driscoll et al., 2020
C	wOv	O. volvulus	Other - Nematoda	NZ_HG810405	Lefoulon et al., 2020
C	wOc	O. ochengi	Other - Nematoda	NC_018267	Lefoulon et al., 2020
Out	Ace	A. centrale (Rickettsiae)	Other - cattle	PRJNA42155	Gerth et al., 2014
Out	Ama	A. marginale (Rickettsiae)	Other – ticks and cattle	PRJNA58577	Gerth et al., 2014
Out	Ech	E. chaffeensis (Rickettsiae)	Other – ticks and human	PRJNA57933	Gerth et al., 2014
Out	Eru	E. ruminantium (Rickettsiae)	Other – ticks and human	PRJNA58245	Gerth et al., 2014
